# Supplementary material for: Trends and Disparities in Diet Quality and Nutrient Intake among US Adults by Bodyweight Status
Source: Nutrients. 2024 Aug 21;16(16):2793. doi: 10.3390/nu16162793 (PMC11357175; doi:10.3390/nu16162793)
Supplement: Supplementary file 1 [file nutrients-16-02793-s001.zip]

Archive with 1 entries (1 files):
- nutrients-3140066-supplementary.pdf
